# Supplementary material for: Preclinical Efficacy of Cap-Dependent and Independent mRNA Vaccines against Bovine Viral Diarrhea Virus-1
Source: Vet Sci. 2024 Aug 13;11(8):373. doi: 10.3390/vetsci11080373 (PMC11359904; doi:10.3390/vetsci11080373)
Supplement: Supplementary file 1 [file vetsci-11-00373-s001.zip › Table S2.xlsx]

## Sheet: Table S2A
Table S2A. Data of guinea pig body weight: red numbers represent priming and boosting.
day	Capped mRNA (n=3)			Capless mRNA (n=3)
	body weight (%)			body weight (%)
0	1	1	1	1	1	1
1	0.96	0.98	0.93	0.97	0.95	0.97
2	1	0.96	0.98	0.98	1.01	1
3	1.04	0.98	1.03	1	1.05	1
4	1.03	0.97	1.03	1.02	1.04	1.01
5	1.05	0.99	1.04	1.05	1.03	1.02
6	1.05	1.02	1.05	1.05	1.04	1.04
7	1.07	1.07	1.07	1.08	1.06	1.04
8	1.08	1.08	1.05	1.08	1.05	1.07
9	1.11	1.08	1.07	1.09	1.07	1.07
10	1.12	1.11	1.1	1.09	1.09	1.09
11	1.15	1.15	1.06	1.1	1.06	1.12
12	1.14	1.15	1.08	1.09	1.05	1.1
13	1.16	1.15	1.09	1.14	1.09	1.18
14	1.19	1.18	1.12	1.12	1.12	1.17
21	1.21	1.22	1.16	1.18872	1.14101	1.16
22	1.22	1.2	1.12	1.16962	1.1138	1.12
23	1.22	1.23	1.16	1.26701	1.14597	1.16
24	1.25	1.25	1.2	1.23579	1.17815	1.2
25	1.26	1.29	1.21	1.25769	1.20989	1.21
26	1.26	1.29	1.21	1.27982	1.20773	1.21
27	1.28	1.29	1.24	1.24115	1.25157	1.24
28	1.32	1.27	1.23	1.26887	1.27078	1.23
29	1.33	1.28	1.29	1.31477	1.25567	1.29
30	1.39	1.3	1.23	1.31664	1.26582	1.23
31	1.37	1.31	1.23	1.32036	1.25545	1.23
32	1.38	1.34	1.29	1.34949	1.30598	1.29
33	1.36	1.34	1.26	1.34972	1.30015	1.26
34	1.35	1.34	1.25	1.39143	1.30037	1.25
35	1.36	1.32	1.27	1.39049	1.3157	1.27

## Sheet: Table S2B
Table S2B. Data of goat body weight: red numbers represent priming and boosting.
day	Capped mRNA (n=3)			Capless mRNA (n=3)			Inactivated vaccine (n=3)
	body weight (%)			body weight (%)			body weight (%)
0	1	1	1	1	1	1	1	1	1
21	0.97	1.03	1.02	0.97	0.9	1.02	0.97	1.04	0.96
28	0.88	0.99	0.93	0.9	0.85	0.96	0.92	1.01	0.92
35	0.84	0.99	0.96	0.97	0.91	0.98	0.99	1.03	0.93

## Sheet: Table S2C
Table S2C. Data of rectal temperatures of goats(℃): red numbers represent priming and boosting.
day	Capped mRNA (n=3)			Capless mRNA (n=3)			Inactivated vaccine (n=3)
0	38.8	39	38.7	38.5	38.7	38.9	38.8	39	39.1
21	39.5	38.3	39.1	39.3	38.6	39.4	39	39.2	38.7
28	39.1	38.5	38.9	38.5	39	38.6	38.5	38.8	38.2
35	39.2	38.2	38.6	38.6	38.3	38.4	38.4	39.2	38.7
