# Supplementary material for: Preclinical Efficacy of Cap-Dependent and Independent mRNA Vaccines against Bovine Viral Diarrhea Virus-1
Source: Vet Sci. 2024 Aug 13;11(8):373. doi: 10.3390/vetsci11080373 (PMC11359904; doi:10.3390/vetsci11080373)
Supplement: Supplementary file 1 [file vetsci-11-00373-s001.zip › Table S3.xlsx]

## Sheet: Table S3A
Table S3A. Data of guinea pig leukogram on day 56.
Item	Capped mRNA (n=3)			Capless mRNA (n=3)
WBC 10e9/L	5.7	12.8	12.7	8.7	14.9	10.2
LYM 10e9/L	0.9	2.2	3.3	2.1	2.5	1.9
IMD 10e9/L	0.2	0.5	0.6	0.4	0.7	0.5
GRA 10e9/L	4.6	10.1	8.8	6.2	11.7	7.8

## Sheet: Table S3B
Table S3B. Data of goat leukogram.
Item	WBC 10e9/L				LYM 10e9/L				IMD 10e9/L				GRA 10e9/L
	D0	D21	D28	D35	D0	D21	D28	D35	D0	D21	D28	D35	D0	D21	D28	D35
Capped mRNA (n=3)	39.5	33.2	19.4	20.9	22.7	3.4	2.8	2.7	1.8	1.5	2.8	1.1	15	28.3	15.5	17.1
	15.9	22.3	17.8	16	4.2	3.4	1.8	1.3	0.5	0.8	1.8	0.7	11.2	18.1	15	14
	32.5	31	29	20.6	12.8	7.5	5.8	12	1.4	1.6	5.8	1.4	18.3	21.9	21.7	7.2
Capless mRNA (n=3)	22.9	18.2	23	17	11.9	2.6	9.6	7.6	1.1	1.5	9.6	1.1	9.9	14.1	12	8.3
	11.6	12.7	15.2	9.2	4	3.2	4.1	4	0.6	0.5	4.1	0.5	7	9	10.6	4.7
	16.6	46.4	5.6	18.7	4.8	2	2	6.7	1	0.9	2	0.7	10.8	43.5	3.3	11.3
Inactivated (n=3)	15.1	17.4	20.5	20	4.1	4.6	6.7	9.7	1	1.1	6.7	0.7	10	11.7	12.1	9.6
	17.3	16.4	15	12.9	4.4	4.1	4.2	4.7	0.8	0.6	4.2	0.5	12.1	11.7	10.3	7.7
	21.9	36.2	23.7	18.9	9.9	2.5	3	2.4	0.9	1.2	3	1.4	11.1	32.5	19.2	15.1
