# Supplementary material for: Preclinical Efficacy of Cap-Dependent and Independent mRNA Vaccines against Bovine Viral Diarrhea Virus-1
Source: Vet Sci. 2024 Aug 13;11(8):373. doi: 10.3390/vetsci11080373 (PMC11359904; doi:10.3390/vetsci11080373)
Supplement: Supplementary file 1 [file vetsci-11-00373-s001.zip › Table S1.xlsx]

## Sheet: Table S1
Table S1. ANOVA tests.
Goat body weight % （for Figure 4B)
Two-way ANOVA showed no significant effects of date and vaccine conditions F(6,24)=0.508 P=0.80.
Goat rectal temperature (for Figure 4C)
Two-way ANOVA showed no significant effects of date and vaccine conditions F(6,24)=0.615,P=0.72.
Goat WBC (for Figure 4D)
Two-way ANOVA showed no significant effects of date and vaccine conditions F(6,24)=0.317,P=0.92.
Goat LYM (for Figure 4E)
Two-way ANOVA showed no significant effects of date and vaccine conditions F(6,24)=0.849,P=0.55.
Goat MID (for Figure 4F)
Two-way ANOVA showed no significant effects of date and vaccine conditions F(6,24)=0.236,P=0.96.
Goat GRA (for Figure 4G)
Two-way ANOVA showed no significant effects of date and vaccine conditions F(6,24)=0.243,P=0.96.
Goat antibody titers (for Figure 4H)
One-way ANOVA showed no significant effect of vaccine treatment F(2,6)=0.384,P=0.70.
